# Supplementary material for: Has Wild Poliovirus Been Eliminated from Nigeria?
Source: PLoS One. 2015 Aug 28;10(8):e0135765. doi: 10.1371/journal.pone.0135765 (PMC4552877; doi:10.1371/journal.pone.0135765)
Supplement: S1 Table — The polio case incidence rates for for WPV1 and WPV3 through September 2014 were scraped from the figures of refs. [18, 30, 36–39] with the aide of the DataThief software package (B. Tummers, DataThief III. 2006:http://datathief.org/). The cVDPV2 incidence data was taken from the supplement of ref. [17] through the end of 2011 and extended through September 2014 with scraped data from refs. [18, 39]. The remaining data after September 2014 was derived from the weekly tally sheets available at ref. [33]. (CSV) [file pone.0135765.s001.csv]

year	month	WPV1	WPV3	cVDPV2
2004	1	15	0	0
2004	2	42	9	0
2004	3	70	14	0
2004	4	90	11	0
2004	5	89	23	0
2004	6	65	30	0
2004	7	68	17	0
2004	8	45	18	0
2004	9	33	9	0
2004	10	19	6	0
2004	11	12	4	0
2004	12	1	1	0
2005	1	4	11	0
2005	2	15	11	0
2005	3	27	19	0
2005	4	45	29	0
2005	5	37	37	0
2005	6	44	26	0
2005	7	60	28	0
2005	8	66	16	0
2005	9	66	4	0
2005	10	56	9	0
2005	11	59	17	0
2005	12	35	1	0
2006	1	80	9	1
2006	2	115	14	0
2006	3	149	16	1
2006	4	117	12	0
2006	5	120	26	7
2006	6	90	47	7
2006	7	55	22	3
2006	8	54	34	3
2006	9	26	25	5
2006	10	21	31	5
2006	11	21	22	4
2006	12	8	16	4
2007	1	5	19	1
2007	2	10	24	13
2007	3	4	17	5
2007	4	12	16	8
2007	5	8	21	9
2007	6	9	16	10
2007	7	20	12	5
2007	8	17	13	5
2007	9	12	11	5
2007	10	16	4	2
2007	11	14	13	9
2007	12	9	5	2
2008	1	37	9	5
2008	2	52	11	6
2008	3	54	4	9
2008	4	105	11	9
2008	5	129	11	3
2008	6	127	8	5
2008	7	81	9	6
2008	8	91	7	8
2008	9	29	7	5
2008	10	23	7	5
2008	11	12	3	4
2008	12	9	10	1
2009	1	20	44	9
2009	2	14	66	21
2009	3	15	77	26
2009	4	6	41	34
2009	5	9	36	30
2009	6	5	20	24
2009	7	5	13	4
2009	8	1	3	4
2009	9	0	0	0
2009	10	0	6	3
2009	11	1	0	1
2009	12	0	0	1
2010	1	1	0	0
2010	2	0	1	1
2010	3	1	0	2
2010	4	1	0	3
2010	5	1	0	3
2010	6	1	1	0
2010	7	0	0	2
2010	8	1	0	6
2010	9	1	0	1
2010	10	1	4	4
2010	11	2	3	3
2010	12	0	2	2
2011	1	0	0	1
2011	2	2	2	5
2011	3	4	0	1
2011	4	2	1	1
2011	5	4	2	4
2011	6	5	2	2
2011	7	4	0	2
2011	8	6	1	4
2011	9	5	1	4
2011	10	4	2	5
2011	11	7	3	5
2011	12	4	0	1
2012	1	4	1	0
2012	2	9	3	0
2012	3	9	4	0
2012	4	5	3	1
2012	5	9	1	0
2012	6	12	2	0
2012	7	15	2	0
2012	8	10	1	3
2012	9	9	0	2
2012	10	8	0	0
2012	11	8	1	2
2012	12	2	0	0
2013	1	4	0	0
2013	2	7	0	0
2013	3	6	0	0
2013	4	7	0	0
2013	5	2	0	0
2013	6	10	0	1
2013	7	7	0	0
2013	8	4	0	0
2013	9	3	0	0
2013	10	1	0	0
2013	11	0	0	2
2013	12	2	0	1
2014	1	0	0	0
2014	2	1	0	1
2014	3	1	0	2
2014	4	1	0	3
2014	5	2	0	6
2014	6	0	0	7
2014	7	1	0	0
2014	8	0	0	1
2014	9	0	0	3
2014	10	0	0	3
2014	11	0	0	3
2014	12	0	0	0
